# Supplementary material for: Regulatory mechanism of Haa1p and Tye7p in Saccharomyces cerevisiae when fermenting mixed glucose and xylose with or without inhibitors
Source: Microb Cell Fact. 2022 May 28;21:105. doi: 10.1186/s12934-022-01822-4 (PMC9148474; doi:10.1186/s12934-022-01822-4)
Supplement: Supplementary file 2 — Additional file 2: Table S3. The genes regulated by the potential TFs in C_H vs. C_S (13), C_T vs. C_S (20), AFur_H vs. AFur_S (8), and AFur_T vs. AFur_S (5) groups. The light yellow highlighted values are calculated by DEGs/genes (the number of the DEGs regulated by the TFs to the number of the genes regulated by the TFs) or DEGs/all the DEGs (the number of the DEGs regulated by the TFs to all the DEGs in each group). The green highlighted genes are the DEGs that regulated by the TFs. [file 12934_2022_1822_MOESM2_ESM.xlsx]

## Sheet: Sheet1
Table S3 The genes regulated by the potential TFs in C_H vs. C_S (13), C_T vs. C_S (20), AFur_H vs. AFur_S (8), and AFur_T vs. AFur_S (5) groups. The light yellow highlighted values are calculated by DEGs/genes (the number of the DEGs regulated by the TFs to the number of the genes regulated by the TFs) or DEGs/all the DEGs (the number of the DEGs regulated by the TFs to all the DEGs in each grou…
	C_H vs. C_S									AFur_H vs. AFur_S															C_T vs. C_S								AFur_T vs. AFur_S
	Haa1p	Tye7p	Fkh2p	Ste12p	Gcr1p	Ndt80p	Rme1p	Usv1p		Haa1p	Ime1p	Met32p	Opi1p	Smp1p	Yap6p	Cin5p	Ste12p	Hcm1p	Swi4p	Zap1p	Ndt80p	Swi5p	Gcr1p		Tye7p	Met32p	Nrg1p	Tup1p	Usv1p	Mga1p	Ime1p		Tye7p	Ert1p	Usv1p	Hap4p	Mga1p
DEGs	5	3	10	72	1	11	2	0		7	2	53	2	4	2	35	115	0	30	4	18	4	1		0	2	0	0	0	0	0		0	0	0	0	0
genes	7	27	119	942	35	168	9	1		7	5	336	5	5	14	203	942	16	175	26	168	25	35		27	336	29	114	1	44	5		27	5	1	53	44
DEGs/genes	0.714286	0.111111	0.0840336	0.0764331	0.0285714	0.0654762	0.222222	0		1	0.4	0.157738	0.4	0.8	0.142857	0.172414	0.122081	0	0.171429	0.153846	0.107143	0.16	0.0285714		0	0.00595238	0	0	0	0	0		0	0	0	0	0
DEGs/all the DEGs	0.0213675	0.0128205	0.042735	0.307692	0.0042735	0.0470085	0.00854701	0		0.0111288	0.00317965	0.0842607	0.00317965	0.0063593	0.00317965	0.0556439	0.18283	0	0.0476948	0.0063593	0.0286169	0.0063593	0.00158983		0	0.00888889	0	0	0	0	0		0	0	0	0	0
only 20 genes listed in the diagram	YRO2	YPS3	ETT1	HAA1	TDH3	FCY21	YNL034W	SOR1		PHM8	IME1	ICY1	INO1	YGR035C	CIN5	ICY1	CAF40	CIN8	ICY1	TIS11	YER187W	PST1	PDC1		HSL7	YPR158W-B	PHO89	FLO9	SOR1	YBR184W	NDT80		HSL7	VID24	SOR1	POP7	YBR184W
	TPO2	YAR068W	TYE7	DAK2	ADH1	APJ1	YHR140W			TDA6	NDT80	SPL2	CHO2	IME1	RMA1	YJR154W	DAK2	HOP2	CWP2	COS1	FCY21	BAR1	TEF2		ADH5	YPR158W-A	ENA1	TEF2		SOR2	HOP1		ADH5	QCR6		GPX2	SOR2
	PHM8	TDH3	YGP1	AAD10	BMH1	YER187W	FLO1			TOS3	HOP1	MCH5	ITR1	SMP1	PRR2	LYS20	HAA1	FKH1	YGR035C	TKL2	MCH5	SCW11	PGI1		RRT12	SEO1	RSM10	RPS6B		YDL241W	IME2		RRT12	PHD1		QRI7	YDL241W
	YGP1	ABP1	FKH2	ICY1	CDC19	HXT2	HPF1			YRO2	IME2	HOR7	FAS1	CWP1	YDR262W	YIL171W	ICY1	THI73	TPO2	ZAP1	BAT1	DSE2	GLK1		ABP1	VMA2	SED1	SMP1		KNH1	IME1		ABP1	MAE1		ATP16	KNH1
	TDA6	ADH4	CLB1	PMA1	ENO1	MCH5	KAR4			TPO2	CLB5	GRE1	FAS2	DFR1	YFL051C	EGO4	SPL2	TUB1	SUR2	ATG9	IZH2	AMN1	PGK1		SSB1	TBS1	HXT6	AGP1		BSC1	CLB5		SSB1	AQR1		KGD2	BSC1
	TOS3	ADH5	CLB2	PST1	ENO2	GAS2	RPA34			YGP1		PMP2			IMA3	RGI2	RPL8A	ERG2	MAL12	SED1	HXT3	HO	SUB2		EXP1	MET8	SHC1	YDL228C		ENA2			EXP1			ATP5	ENA2
	YPC1	CDC19	DSE1	YRO2	ERG4	OLE1	SPO19			YPC1		CRS5			MMO1	CYC7	LYS20	GAD1	COS3	PRB1	YKR075C	PCL9	TPI1		LHP1	SDS24	GSY1	VMA1		ENA1			LHP1			ATP17	ENA1
		ENO1	DSE2	ATG41	GLK1	IZH2	YJL045W					ADI1			GAP1	MRPL33	ULI1	FKH2	COS8	ADH4	DIT1	PCL2	RPS13		SSY1	PCS60	YHR033W	BSC1		RSM10			SSY1			QCR7	RSM10
		EXP1	AMN1	TYE7	GPM1	CLB1	YNL033W					PHO89			SIR1	DDR2	DPL1	YNL013C	CIS3	ZRT1	YDR274C	DSE1	RPL12B		ADH4	YBR224W	SUC2	RSM10		SIP1			ADH4			RIP1	SIP1
		FBA1	SFG1	BDH2	HXT1	NDT80						BAP3			MOT3	BNS1	YOL014W	PAU6	RIE1	CTT1	PDC1	RME1	RPL27B		TDH3	YBR225W	RPI1	NRG1		API2			TDH3			GCN4	API2
		HSL7	ACE2	SUT1	MRM2	AMN1						YIR042C			HSC82	RPS28B	GRE1	BDS1	YPS3	SCW4	HXT2	CRH1	UBP9		ENO1	VBA2	XBP1	IPT1		ACA1			ENO1			ICL1	ACA1
		LHP1	AIM20	SCW10	MRP13	AAD15						DDR2			GYL1	COX12	TMA10	GYP1	QDR2	COS6	TOA2	ENO1	RPL23B		TIM10	SUL1	SGA1	CCW22		HOS2			TIM10			GRX4	HOS2
		MET5	ALK1	ADY2	PDC1	ACA1						DUG3			HXT11	SOM1	KTR2	RTS2	STP4	ENO2	YHL026C	CDC6	BMH1		NCP1	PHO89	FMC1	YDR215C		LYS5			NCP1			QCR6	LYS5
		MRT4	AMD1	HXT2	PGI1	ADH1						YMR254C			SWI1	YAP6	AAD10	NDD1	PBI2	CSS1	YLL056C	HSP150	MRM2		RPL40A	AGP1	HIS6	HSP78		SWC4			RPL40A			COX13	SWC4
		MSN2	BAT2	YBR238C	PGK1	AFR1						RRT1				CIN5	RGI2	OYE3	CWP1	YJL132W	GSC2	ASH1	RPL30		PAN1	KCC4	ELO1	YAP6		THG1			PAN1			COX4	THG1
		NCP1	BDF1	RPI1	RPL11A	ALG6						MET32				YGP1	PMA1	HEK2	GSC2	ZRT3	NDT80	PIR1	ERG4		TDH2	CIT2	NDE1	HXT7		PRP38			TDH2			QCR9	PRP38
		NIP7	BFR1	FAS2	RPL12B	ALG9						YAP6				YCT1	PHO89		YRF1-5	LHS1	CLB1	SIC1	MRP13		MET5	PGK1	AQR1	HXT6		TOS2			MET5			YHB1	TOS2
		PAN1	BMT5	LYS20	RPL23B	ANB1						TIS11				ZEO1	BDH2		CLB2	ZRT2	LDB17	CTS1	TDH3		VMA5	BUD23	FRE4	APT2		SOL4			VMA5			MAL12	SOL4
		RPL40A	BUD20	PHM8	RPL27B	AQR1						YGP1				YBL028C	PUN1		SVS1	TSA1	TEF2	MRPL4	RPS0A		FBA1	ARE1	PDR18	UTP6		MGA1			FBA1			QCR10	MGA1
		RPS21A	BUD3	ALD6	RPL3	ARB1						CIS3				CSS3	YSY6		PLM2	ZRC1	AMN1	EGT2	ENO1		MRT4	SRB8	RSB1	API2		NOP19			MRT4			SOD2	NOP19
		RRT12	BUD4	YPS3	RPL30	ARG8						RSM10				IMD3	PHM8		SUT2	RTC4	SSH1	YNL146W	SBP1		RPS21A	CSM1	IDH2	PRB1		WSC4			RPS21A			SMF2	WSC4
		SSB1	BUD9	SSA4	RPS0A	ARO9						YCT1				POP6	DDR2		TSL1	LAP3	GDH2	NIS1	HXT1		YPS3	YCR087W	ISU2	YEL045C		ERG11			YPS3			COX6	ERG11
		SSY1	BUR2	SSA2	RPS13	ASN2						MVB12				HSP31	ADY2		SWI4	HPF1	YDL196W	DSE3	ENO2		MSN2	GIT1	USV1	HIS1		YIL102C			MSN2			QCR8	YIL102C
		TDH2	CAP1	VHR2	RPS18B	BAP2						DLD3				SBH2	IME1		YER189W	YOR387C	GLT1	AIM44	GPM1		TOM7	GGC1	PHO11	FCY2		RGI2			TOM7			CYC1	RGI2
		TIM10	CDC21	PUT1	RPS19A	BAT1						ISU1				YOR062C	PEX34		HCM1	ATG41	CLB3	FUN26	RPS18B		NIP7	YDL180W	GAL7	FTR1		PDR11			NIP7			ATP2	PDR11
		TOM7	CDC33	QDR2	SBP1	BLS1						MET14				TIM11	BNS1		SFG1	HSP26	SNQ2		SPS19		CDC19	HNT1	GAL10	YER158C		TIR3			CDC19			SDH1	TIR3
		VMA5	CDC5	SPO20	SPS19	BUD20						CIT2				RMA1	CTR3		CLN1		RPS13		RPS19A		YAR068W	YDL124W	GAL1	YFL051C		DCG1			YAR068W			HAP4	DCG1
			CHS2	YGP1	SUB2	CCW14						MMP1				COA6	YRO2		PRY1		TVP23		ADH1			MRK1	PRY3	STE2		HXT9						ATP7	HXT9
			CKB2	YHR214W	TEF2	CDC3						HXT2				GLY1	SPG4		CLB1		AFR1		RPL3			RAD59	STA1	FRS2		MLO50						YLL065W	MLO50
			CLB3	ATO2	TPI1	CDC33						AGP3				CMR3	ALD6		MCD1		YDR157W		RPL11A			USO1		YFL015C		MAS1						COX12	MAS1
			COG5	DPL1	UBP9	CDC5						SYG1				ALD5	AAD14		AGP1		SND1		CDC19			PSA1		RRT5		CIS1						YLR294C	CIS1
			COQ6	YNL019C	YAR009C	CLB3						STP4				TKL2	SOM1		HO		RTN1		YAR009C			KNH1		RPS2		EGT2						ATP14	EGT2
			CTS1	OLE1	YDR210C-C	CLB4						STP3				YBL044W	YHR140W		PCL2		SWM1		YDR210C-C			STP4		RPL28		PDR17						YLR296W	PDR17
			DBP2	PHO89	YGR038C-A	CLB5						YNL208W				YMR206W	ROG3		PSA1		VPS74		YGR038C-A			YDR010C		SRM1		RHO5						COX8	RHO5
			DIF1	PIR3	YPR158W-B	CLB6						SBH2				PRY1	YJL213W		SED1		SPS1		YPR158W-B			SNQ2		RPL30		COG5						NDI1	COG5
			FCF1	RPL8A		CSR1						OAZ1				YAL064W	ILV3		YDR132C		YDR535C					ENA1		TIM21		ZEO1						RPM2	ZEO1
			FPR4	MOH1		CUS1						PBI2				YBR116C	SMP1		CCW22		NPR2					RSM10		RPL11B		RGS2						MRPL24	RGS2
			FRK1	MHT1		DGR2						CWP1				TEF2	HSP30		YDR222W		IES6					BAP3		YGR139W		HNT3						COX7	HNT3
			FRT2	RSB1		DIM1						YPL062W				ADH5	CSN9		HTB1		NPP2					HEM12		RNR4		TPO4						POR1	TPO4
			GAS3	FKS1		DIS3						PST1				SSE2	MAE1		HTA1		ARB1					CDC34		RTA1		SPS4						COX5A	SPS4
			GDH2	PUN1		DIT1						GLY1				YBR178W	PGU1		MHR1		ACA1					PST1		SOL4		SFG1						IDP3	SFG1
			GIC2	YHR140W		DMA1						TCB3				YBR209W	COS8		GIC2		HIS1					IPT1		RPL8A		HSP33						CIT1	HSP33
			GIS2	CLB1		DOT6						GSC2				ERV15	CIN5		YHP1		DOT6					SNF11		OCA5		HTB2						ADH1	HTB2
			GYP6	GAL1		EGD2						SUL1				YBR241C	REX3		GIN4		FTR1					SED1		DUR3		YBR056W						ATP19	YBR056W
			HHF1	STE12		EGT2						OPT2				NHP2	TMC1		SNA2		RPL1B					YDR095C		RPL14B								CYT1
			HHT1	PAU6		ELO3						YGL235W				RTN2	YGP1		YEL075C		RPL28					GIS1		RPL27A								ATP15
			HIR2	YBL044W		ELP6						TSL1				RPL35A	COS7		MNN1		OLE1					ALT2		ERC1								ATP20
			HST3	FIG1		ENV9						ECL1				DLD1	YLR326W		NOP16		YGL039W					STB3		YHR095W								ARO7
			IQG1	SOL4		ERG13						GIT1				GPD1	CCW12		RNR1		CLB6					MSS4		RPS4B								QCR2
			KIN3	YMR122C		ERG3						GAL1				GPM2	SRD1		FTR1		ASN2					CRF1		YHR210C								ATP1
			KIP2	CLB2		ERG5						YIL055C				ATP16	MRP17		YRF1-2		YGR176W					COX20		IMA3								COR1
			KRE33	YOL014W		FTR1						MHP1				GAL3	YHR214W		YFL064C		RPS0A					HEM1		SUC2								CHS2
			KRI1	DSE1		GDH2						CHO2				YDR042C	YBR238C		HSP12		PXR1					VHS1		SIM1								ATP3
			KRR1	YHK8		GDS1						SEO1				NRG1	ISU1		IGD1		OCA5					MET32		PRM5
			KTI12	YFR035C		GLT1						VMA2				AIM7	LSM2		HXK2		YHR020W					CHL4		YIL055C
			LAC1	FMP23		GPD2						TBS1				SED1	YLR456W		STR3		RPP1					CTA1		GAT4
			LCB5	PMA2		GSC2						MET8				CRF1	DCI1		OCH1		DMA1					YAP6		YJL225C
			MDY2	DSE2		GWT1						SDS24				YDR338C	CSS3		YGL036W		ARO9					THI74		YJR146W
			MIP6	SSA3		HIF1						PCS60				SMT3	RPS22B		PDR1		EGD2					UGO1		YJR157W
			MMR1	HOF1		HIS1						YBR224W				STL1	YPS3		MSB2		RPL16A					RPL27B		HXT16
			MOB1	MEP2		HSL1						YBR225W				SDD1	HXT2		BUD9		STH1					SAM2		YKL097C
			MOD5	RGI1		HXT3						VBA2				ZRG8	CIS1		CLB6		YIL108W					GNP1		FBA1
			MOG1	NDT80		IES6						AGP1				CAJ1	QDR2		CLD1		PEX2					SMT3		YKR075C
			MRT4	TKL2		ILV5						KCC4				SSA4	SNL1		YGR139W		RPL17B					SNA2		ESL2
			MTR4	HRP1		IME2						PGK1				DSE1	AGP3		CBF2		PIR5					YDR544C		SIR1
			MYO1	HXT17		IZH4						BUD23				YER158C	SPP2		CRH1		SSY5					YRF1-1		RPL8B
			NSR1	AMN1		JEN1						ARE1				PUG1	PUT1		TOS2		IME2					RMD6		PDC1
			PCL1	HXT13		LDB17						SRB8				AGX1	YNL208W		YHB1		SUI2					DLD3		YLR076C
			PIC2	YDR124W		LYP1						CSM1				IES1	RVS161		SOL4		ANB1					PRB1		YLR236C
			PRE10	SVS1		MAP1						YCR087W				KEX1	YNL190W		SCW4		SFC1					GLY1		RPS28B
			PRT1	SFG1		MCM4						GGC1				RAD54	YER137C		COS6		RPS4A					YEL045C		YLR279W
			PRY3	SPO13		MDH2						YDL180W				RCK1	PAM16		YHL049C		JEN1					IES6		YLR296W
			PUB1	AAC3		MOT3						HNT1				ARI1	CWP1		SKG6		DGR2					PMP2		ECM38
			RAX2	AAD14		NAF1						YDL124W				MON1	LIN1		YHR218W		HSL1					GTT3		YLR302C
			RBG1	AAR2		NAN1						MRK1				YGL081W	PMU1		YHR219W		TMA19					TMA20		ACO1
			RKI1	ABP1		NDE1						RAD59				LEU1	PRI2		SIM1		SPC42					FAA2		YLR402W
			RPA34	ACB1		NEW1						USO1				RPS25A	PST1		XBP1		YKL030W					SBH2		RPS1A
			RPL13A	ACO1		NPP2						PSA1				IMO32	MSH4		RNR3		UTH1					SPO73		PAU4
			RPL13B	ADA2		NPR2						KNH1				NQM1	PEX27		FLO11		YBT1					TPA1		YML122C
			RPN11	ADD37		NRD1						YDR010C				RPS23A	CMR3		YJL225C		YLL032C					HOM3		YMR007W
			RPS1A	ADR1		NVJ2						SNQ2				MEP1	ALD5		ELO1		HIF1					DOT6		HXT2
			RPS1B	ADY3		OCA5						ENA1				CBF2	GSC2		CDC6		SOF1					MET6		SOK2
			RRB1	ADY4		ORC1						HEM12				RTS3	TKL2		GFA1		RPS0B					YER134C		YMR057C
			RRP7	AFB1		ORM2						CDC34				YGR182C	SUL1		APE1		ERG3					YER152C		RPL13B
			RRS1	AFI1		PDC1						IPT1				TDH3	SSA3		HSL1		BUD20					PET122		RPL20A
			RTP1	AFR1		PDR18						SNF11				TRX2	PMA2		PHD1		CLB4					YRF1-2		FET4
			SBA1	AGA1		PEX2						SED1				MPC3	AAC3		LAC1		MAP1					AGP3		RPL16B
			SBP1	AGA2		PFK27						YDR095C				ENO1	SWI5		PRY2		CDC3					FRS2		RPL9B
			SED5	AGP1		PGA3						GIS1				GND2	BAR1		UTH1		GAS2					GAT1		MNT4
			SMF1	AGP3		PIR5						ALT2				SCW4	YBL044W		TRM2		RPL26A					MET10		YNR071C
			SMF2	AGX1		PPQ1						STB3				BGL2	CLB2		SRP40		ORM2					ZRT1		ENB1
			SPO19	AHA1		PUF2						MSS4				MAL11	PTC2		PTR2		ILV5					FZF1		IMA2
			SPO77	AIM10		PXR1						CRF1				YHL045W	SVS1		YLL067C		ELO3					YGL235W		HXT11
			SPS4	AIM18		RKI1						COX20				MUP3	SUT2		YLL066C		CSR1					ADE5,7		RPS15
			SRC1	AIM22		RPA43						HEM1				SBP1	YHK8		STU2		CCW14					MCM6		STI1
			SUN4	AIM26		RPL16A						VHS1				TIM10	HMG1		ERG3		BLS1					STR3		YOR050C
			SUR7	AIM29		RPL16B						CHL4				RPL27A	ECL1		RAX2		VMA6					ATG1		RPL3
			SUT2	AIR1		RPL17B						CTA1				SPS100	SPO13		YPS1		ERG13					MRF1		TYE7
			SWI5	ALD2		RPL18B						THI74				ROF1	DSE2		TOS4		PGA3					MET13		PUT4
			SYO1	ALD5		RPL1B						UGO1				GND1	NDT80		EMG1		ZDS2					PYC1		FAS2
			TIM21	ALF1		RPL26A						RPL27B				SCH9	UBP16		EST1		URA5					RIM8		NAB3
			TMA17	ALG13		RPL28						SAM2				YHR210C	DSE4		ECM38		SMA2					GSC2		CUP9
			TOS4	ALR2		RPL3						GNP1				SUC2	SWI4		EXG1		ORC1					YGR050C		CMR3
			TPA1	AMD2		RPP1						SMT3				OM45	HOF1		FKS1		YML018C					MUP1		YPR015C
			TRM11	AMF1		RPS0A						SNA2				SIM1	INP51		YLR462W		CDC5					ERG25		YPR064W
			TRM8	ANB1		RPS0B						YDR544C				XBP1	AAR2		YRF1-4		ERG5					PDC6		CYC3
			TSR4	APA2		RPS13						YRF1-1				SGA1	GAL1		YML133C		STB2					DAM1		YAR028W
			VMA13	APE1		RPS4A						RMD6				VHR1	FRE2		CUE4		MOT3					ECL1		YAR047C
			VMA6	APE2		RTN1						PRB1				FMP33	CHA1		YOX1		SEC14					GTO1		YAR060C
			WHI2	APL3		RTS1						YEL045C				RPS21B	SFG1		PLB2		STO1					CYS4		RPS8A
			WSC2	AQY1		RTT10						IES6				YJL107C	YIL055C		SOK2		NDE1					CHO2		PET9
			YGR117C	AQY2		SAM3						GTT3				GSH1	CLN1		SPO20		CUS1					RTS3		TIP1
			YHR125W	ARG3		SEC14						TMA20				LSB6	STE12		MOT3		ELP6					RNR4		PRY1
			YLR302C	ARO10		SEC63						FAA2				AVT1	SWE1		TVP18		EGT2					BUB1		HXT12
			YNL046W	ARO9		SFC1						SPO73				RPL43B	CLB1		ABF2		RPL18B					ADE3
			YNL058C	ARP10		SMA2						TPA1				IBA57	FLO9		GAT2		LYP1					MVB12
			YNL174W	ART10		SMK1						HOM3				RSF2	SIF2		PSO2		NRD1					RTA1
			YOR200W	ASG7		SND1						DOT6				YJR146W	RAD16		FDO1		ALG9					RPS0A
			YTM1	ASM4		SNQ2						MET6				BAT2	TFC1		SPT21		SRP1					YOR1
				ASR1		SOF1						YER134C				STE6	SHE3		PSE1		NAF1					YHL037C
				ATG11		SPC42						YER152C				FAT3	YBR138C		TOS6		APJ1					MUP3
				ATG15		SPR1						PET122				PIR1	IRA1		TRF5		RPL16B					ERG11
				ATG19		SPS1						YRF1-2				PIR3	TBS1		PCL1		AQR1					TDA3
				ATG31		SPS4						FRS2				YKL131W	SPP381		CHS1		PDR18					RPS27B
				ATG34		SRP1						GAT1				HSL1	AMN1		SUN4		AAD15					ECM12
				ATH1		SSH1						MET10				SRX1	TOS1		HHT2		ARG8					YHR033W
				ATO3		SSU1						ZRT1				MDH1	YBR190W		HHF2		CDC33					PCL5
				ATP25		SSY5						FZF1				YNK1	YBR220C		PUB1		PFK27					KSP1
				AUS1		STB2						ADE5,7				ASK1	YBR225W		LRO1		MDH2					PAL2
				AVL9		STH1						MCM6				IXR1	ROT2		NRM1		TRM13					BIG1
				AVT1		STO1						STR3				GPX1	PRP5		CPR8		IZH4					KIC1
				AVT6		SUI2						ATG1				KAE1	ERT1		AGA1		YPQ1					APE4
				AXL2		SWI1						MRF1				PLN1	YBR241C		HXT11		ADH1					TOM71
				BAR1		SWM1						MET13				CCP1	SPO23		HPF1		GPD2					SPL2
				BBP1		TAT1						PYC1				AIM29	SHM1		MDH2		YOL050C					ARO9
				BCH2		TAT2						RIM8				PTR2	MRPL37		PTH4		DIS3					RPL42B
				BEM2		TEF2						YGR050C				SSK1	MAL32		YOL019W		TAT2					FMO1
				BMT6		TIP1						MUP1				ADE16	VBA3		PLB3		ALG6					GND1
				BNR1		TMA19						ERG25				RAD5	YCL065W		CSI2		RTS1					SOA1
				BNS1		TOA2						PDC6				ALT1	MRC1		CDC21		RPL3					YIL165C
				BOI1		TRM13						DAM1				RNH203	KAR4		PDR5		RKI1					NIT1
				BOP3		TVP23						GTO1				MET17	SPB1		PNS1		SPR1					RHO3
				BUD19		URA5						CYS4				ACO1	PDI1		SRL1		ENV9					SER33
				BUD26		UTH1						RTS3				UBC12	GID7		YOR248W		SEC63					VHR1
				BUD4		VMA6						RNR4				MID2	RNQ1		SPS4		SPS4					YIL055C
				BUD9		VPS74						BUB1				RPS25B	FUS1		TYE7		RPA43					YIL054W
				CAF120		YBT1						ADE3				RPP0	AGP1		NDD1		GDS1					SYG1
				CAF40		YDL196W						RTA1				BDF1	KCC4		NUD1		SAM3					MET30
				CBF2		YDR157W						RPS0A				URA4	LEU2		ATF1		DIM1					MET28
				CCA1		YDR274C						YOR1				PHO84	ILV6		AMF1		NEW1					YAP5
				CCH1		YDR535C						YHL037C				NDI1	SAT4		PAU21		RTT10					YIR042C
				CCL1		YGL039W						MUP3				ATR1	PGK1		YRF1-7		PPQ1					OPT1
				CCW12		YGR176W						ERG11				GIM5	CTO1		ACM1		NAN1					PEX2
				CDC14		YHL026C						TDA3				YMR084W	MAK32		CLN2		SSU1					RPS22A
				CDC16		YHR020W						RPS27B				NDE1	YCR061W		BBP1		SWI1					RPL39
				CDC20		YIL108W						ECM12				YMR196W	YCR064C		HHO1		YPR002C-A					CIS3
				CDC24		YJL068C						YHR033W				PFK2	ATG15		SPC29		YPR011C					RPA34
				CDC34		YKL030W						PCL5				LCB1	ABP1		CAR1		YPR012W					GSH1
				CFT1		YKR075C						KSP1				PRC1	FIG2		YPL068C		MCM4					LSB6
				CHA1		YLL032C						PAL2				WSC2	YCR102C		SUR1		PUF2					MET3
				CHS1		YLL056C						BIG1				MET2	LRG1		LEE1		SMK1					SFC1
				CHS3		YML018C						KIC1				ZWF1	ADY3		SKS1		NVJ2					RSM7
				CHS7		YOL050C						APE4				LAP3	PRR2		IRC15		CLB5					YJR115W
				CIK1		YPQ1						TOM71				SIN4	HEM3		HAL1		TIP1					JHD2
				CIN1		YPR002C-A						ARO9				YNL194C	YDL183C		YPR015C		BAP2					YJR120W
				CIN2		YPR011C						RPL42B				RPS3	DLD2		SNT309		TAT1					RSF2
				CIN5		YPR012W						FMO1				YNL146W	UGX2		CLB5		GWT1					MET5
				CIR2		ZDS2						GND1				SUN4	SFA1		NCE102		YJL068C					IML1
				CIS1								SOA1				PUB1	YDL163W		CLN3							HOM6
				CLA4								YIL165C				PFK27	YDL129W		YBL111C							RPS4A
				CLB6								NIT1				MDH2	PCL2		HTA2							YJR146W
				CLD1								RHO3				PHM7	RAM1		ALG14							FAS1
				CLN1								SER33				IRA2	ASM4		POL30							GPM1
				CLN2								VHR1				UTP23	YDL071C		SRS2							MYO3
				CLN3								YIL054W				HSP10	PSA1		HXT12							RRN3
				CMR2								MET30				YNG1	KNH1									HAP4
				CMR3								MET28				GCY1	MRP10									CWP1
				COG2								YAP5				GAC1	DIA3									YJU3
				COG3								OPT1				YOR186W	YDL023C									MSN4
				COS7								PEX2				WTM2	GAL3									MMO1
				COS8								RPS22A				SRL1	SNQ2									LAC1
				COX13								RPL39				TPO4	ATG31									CAP1
				COY1								RPA34				HEM4	MRH1									MET14
				CRM1								GSH1				RDL1	LYS14									YKR040C
				CRR1								LSB6				FAA1	YDR034C-A									UTH1
				CSN9								MET3				SNC2	EHD3									PTR2
				CSR1								SFC1				GDH1	KRS1									MHT1
				CSS1								RSM7				FIT2	ENA1									MMP1
				CSS3								YJR115W				DAP1	YDR042C									YLL059C
				CST6								JHD2				BEM4	NRG1									YLL058W
				CTF4								YJR120W				KES1	HEM13									JLP1
				CTO1								RSF2				POC4	VMS1									YCT1
				CTR3								MET5				RPL33A	CDC34									TPO1
				CTS1								IML1				TKL1	RRG1									YEH1
				CTT1								HOM6				KRE6	SNF11									PSR1
				CWH41								RPS4A				GPH1	SED1									LMO1
				CWP1								YJR146W				HDA3	AFR1									MMM1
				CYC1								FAS1				GDB1	SLU7									SMF3
				CYC3								GPM1				ECM13	ARP10									GAL2
				CYT1								MYO3				RPL19B	YDR124W									ALT1
				DAL1								RRN3				HTA2	YDR132C									XDJ1
				DAL2								HAP4				TIP1	TAF12									SUL2
				DAL4								YJU3				ALG14	HSP42									YLR112W
				DAL80								MSN4					GCD6									TIS11
				DAN1								MMO1					UPC2									IDP2
				DBF20								LAC1					AHA1									YLR179C
				DBP7								CAP1					ADR1									SAM1
				DCI1								YKR040C					SNU56									RPL37A
				DCP2								UTH1					BUD26									YLR236C
				DCV1								PTR2					AMD2									THI7
				DDR2								MHT1					YDR249C									CSC1
				DDR48								YLL059C					MTH1									BOP2
				DED1								YLL058W					YDR278C									EXG1
				DFG16								JLP1					RNH202									HRI1
				DIA3								TPO1					MRX10									MET17
				DIF1								YEH1					CFT1									FKS1
				DIG1								PSR1					SUM1									VID22
				DIP5								LMO1					OMS1									STP3
				DJP1								MMM1					HIM1									YLR428C
				DLD2								SMF3					YDR344C									SEN1
				DMC1								GAL2					ESF1									DIF1
				DRS2								ALT1					RGA2									CAR2
				DSE4								XDJ1					ARO10									CUE4
				DSF1								SUL2					ATO3									TSL1
				DSF2								YLR112W					RAD30									RPM2
				DSN1								IDP2					YDR442W									UFO1
				DUF1								YLR179C					YDR445C									TCB3
				DUR3								SAM1					ECM11									RPS18B
				EAP1								RPL37A					ADA2									YAP1
				ECL1								YLR236C					YHP1									PLB1
				ECM10								THI7					TOM1									ADI1
				ECM11								CSC1					MFA1									HXT2
				ECM22								BOP2					UGO1									ERG5
				ECM30								EXG1					TRS31									SOK2
				ECM33								HRI1					LCD1									MSN2
				ECM38								MET17					SPS1									MOT3
				ECM4								FKS1					APA2									YMR122C
				ECM5								VID22					YDR535C									GID8
				EHD3								YLR428C					YDR537C									GAT2
				ELA1								SEN1					RMD6									RPL13B
				ENA1								DIF1					DSF1									FDO1
				ENT4								CAR2					HXT13									NDE1
				ERG11								CUE4					NPR2									YMR194C-A
				ERG25								RPM2					PRB1									ICY1
				ERT1								UFO1					PAU2									HOR7
				ESF1								RPS18B					TCA17									YMR254C
				ESL2								YAP1					YEL045C									GFD1
				ESP1								PLB1					IES6									BUL1
				EST3								ERG5					YEL043W									DSK2
				EXG1								SOK2					YEF1									CAF120
				FAA1								MSN2					UTR2									MET2
				FAA3								MOT3					UTR5									SIP3
				FAR1								YMR122C					MTC7									FOL1
				FAR3								GID8					MCM3									MPA43
				FBP1								GAT2					ECM10									ZWF1
				FET3								RPL13B					YEL025C									POP1
				FET4								FDO1					RIP1									ADE12
				FHN1								NDE1					URA3									YNL208W
				FIG2								YMR194C-A					UBC8									DUG3
				FIP1								GFD1					MIT1									YGP1
				FKS3								BUL1					MIG3									YNL144C
				FLC1								DSK2					ZRG8									YNL143C
				FLO10								CAF120					YER034W									MEP2
				FLO11								MET2					VHR2									IDH1
				FLO8								SIP3					ICL1									NCE103
				FLO9								FOL1					RGI1									PBI2
				FMP27								MPA43					PTP3									HEF3
				FMP33								ZWF1					YER079W									SOL1
				FMP40								POP1					SER3									BDS1
				FMP48								ADE12					AIM10									YOL163W
				FRE1								YNL144C					MET6									YOL162W
				FRE2								YNL143C					RAD51									MDY2
				FRE3								MEP2					YER097W									SHR5
				FRE5								IDH1					UBP9									ATG34
				FRE7								NCE103					SSA4									MET22
				FRK1								HEF3					FLO8									DDR2
				FRT1								SOL1					SHO1									PLB3
				FSH2								BDS1					AVT6									CRS5
				FUN30								YOL163W					SCS2									HMS1
				FUS1								YOL162W					DSE1									VHS3
				FUS2								MDY2					RPS26B									OST3
				FUS3								SHR5					PMD1									RKI1
				FYV4								ATG34					YER138W-A									RPS7A
				GAC1								MET22					LSM5									ORT1
				GAL3								PLB3					PEA2									PDR5
				GAT1								HMS1					SPI1									YRR1
				GCD6								VHS3					UBP3									WTM1
				GCN1								OST3					BEM2									RPL33B
				GCN20								RKI1					COG3									IRC13
				GDB1								RPS7A					SPT2									YOR302W
				GEF1								ORT1					CCA1									MCH5
				GEX2								PDR5					RPH1									COT1
				GFA1								YRR1					DMC1									FRT1
				GIC1								WTM1					YER181C									MYO2
				GID7								RPL33B					TOG1									TYE7
				GIP2								IRC13					PUG1									PUT4
				GIS3								YOR302W					YER188W									CIN1
				GLO4								COT1					YFL064C									AMF1
				GPA1								FRT1					YFL063W									SAM3
				GPM1								MYO2					ZNF1									ATG41
				GRE1								TYE7					ALR2									GRE1
				GSC2								PUT4					RGD2									FMP40
				GSM1								CIN1					HAC1									CUP9
				GTO3								AMF1					AGX1									GIP3
				GTT2								SAM3					GYP8									ISU1
				GYP5								ATG41					STE2									YPL068C
				GYP8								FMP40					GAT1									YPL062W
				HAC1								CUP9					PAU5									LGE1
				HAL1								GIP3					YFR006W									LEE1
				HAP1								YPL068C					GCN20									KTR6
				HAP4								LGE1					DCV1									OAZ1
				HEM13								LEE1					PES4									VTC3
				HEM3								KTR6					HIS2									IRC15
				HES1								VTC3					CDC14									SWI1
				HIM1								IRC15					PTR3									YPR038W
				HIP1								SWI1					SMC2									YPR039W
				HIS2								YPR038W					RRT5									TIP41
				HMG1								YPR039W					PHO4									ROX1
				HMS1								TIP41					YFR035C									RGC1
				HMS2								ROX1					IRC5									NCE102
				HOS2								RGC1					OSW7									YPR150W
				HOS3								NCE102					SAP155									URN1
				HPF1								YPR150W					HXK2									MAY24
				HSL1								URN1					MTO1									CUR1
				HSP26								44340					YGL230C									MET16
				HSP30								CUR1					MTC3									NUT2
				HSP42								MET16					POX1									OPT2
				HSP60								NUT2					GCN1									CYS3
				HTC1								CYS3					HOS2									MOH1
				HXK2								MOH1					YGL193C									RRT1
				HXT11								GAL10					COX13									GAL10
				HXT5								HSP26					MPT5									GAL1
				HXT9								BNA3					RAD54									HSP26
				HYM1								TDH1					SUT1									BNA3
				IAI11								YPR158W-A					YGL159W									TDH1
				ICL1								YPR158W-B					RCK1									MHP1
				ICL2													RRT6
				ICT1													TIP20
				IES6													SCS3
				ILV3													YGL118C
				ILV5													CDC20
				ILV6													VPS73
				IMA3													RPL28
				IMD4													YGL102C
				IME1													YGK1
				IME2													USE1
				INP1													TOS8
				INP51													MF(ALPHA)2
				INP52													YGL088W
				INP53													YGL072C
				IRA1													PUS2
				IRA2													PKP2
				IRC5													OLE1
				ISU1													PRM8
				IXR1													YGL052W
				JIP3													MST27
				JJJ2													TYW3
				JLP1													ALG13
				JSN1													YGL039W
				KAE1													OCH1
				KAP95													YGL034C
				KAR3													AGA2
				KAR4													CWH41
				KAR5													PGD1
				KCC4													MCY1
				KCH1													SNU71
				KIP1													MSB2
				KIP2													THG1
				KNH1													MSP1
				KOG1													ACB1
				KRS1													YGR039W
				KSS1													KSS1
				KTR2													BUD9
				LAG2													NQM1
				LAP3													YGR045C
				LAS1													TAM41
				LCD1													YGR050C
				LEU2													YGR051C
				LEU3													FMP48
				LIN1													ERG25
				LOH1													PIL1
				LRG1													PDC6
				LRO1													CTT1
				LSM2													NNF2
				LSM5													UTP22
				LYS14													PRP31
				MAC1													ESP1
				MAE1													MDR1
				MAK32													YGR107W
				MAL13													CLB6
				MAL32													CLD1
				MAN2													COG2
				MCH2													YGR122W
				MCM3													FHN1
				MCM5													YGR139W
				MCY1													CBF2
				MDG1													YGR151C
				MDR1													RSR1
				MDV1													YGR153W
				MEP3													TIF4631
				MET3													YGR164W
				MET6													MRPS35
				MF(ALPHA)1													PSD2
				MF(ALPHA)2													RNR4
				MFA1													HIP1
				MFA2													SNG1
				MFM1													YPP1
				MGA1													PMT6
				MGA2													YCH1
				MIG3													CCH1
				MIM1													CRM1
				MIP6													TOS2
				MIT1													PET54
				MIX17													PHO81
				MLS1													YAP1802
				MMO1													MPC3
				MNN14													SOL4
				MNN4													MGA1
				MNT4													YGR265W
				MOT1													YGR269W
				MPC3													RNH70
				MPT5													SCW4
				MRC1													PXR1
				MRH1													YOR1
				MRP10													MAL13
				MRP17													WSC4
				MRPL16													SNF6
				MRPL37													RIM4
				MRPS35													DUR3
				MRX10													YAP3
				MRX6													YHL008C
				MSA1													SHU1
				MSB2													RPL14B
				MSH4													GPA1
				MSN2													ERG11
				MSP1													MYO1
				MSS11													YHI9
				MST27													NEL1
				MTC2													FYV4
				MTC3													GIC1
				MTC6													PCL5
				MTC7													SAE3
				MTH1													NAM8
				MTO1													HXT5
				MYO1													YHR127W
				MYO4													ARO9
				MYO5													SPS100
				NAM8													CHS7
				NAT4													YHR145C
				NCW2													SKG6
				NDJ1													PEX28
				NEL1													MTC6
				NIS1													ROF1
				NIT1													OYE2
				NMA1													KOG1
				NNF2													AIM18
				NOC4													YHR210C
				NOP53													YHR212C
				NOP9													YHR217C
				NPR2													IMA3
				NQM1													CSS1
				NRG1													SOA1
				NRG2													NIT1
				NUP1													POT1
				NUP192													BNR1
				NUP60													YIL141W
				NUP82													AXL2
				NVJ2													TMA108
				OCH1													OM45
				OM45													SIM1
				OMS1													POG1
				ORC2													QDR1
				ORM2													RPI1
				OSM1													PRM5
				OSW7													SDP1
				OYE2													SGA1
				PAI3													PRK1
				PAM16													AIR1
				PAN3													YIL067C
				PAU2													RNR3
				PAU5													SNP1
				PAU7													VHR1
				PCL1													YIL054W
				PCL2													PRM2
				PCL5													CST6
				PDC6													PDR11
				PDH1													EST3
				PDI1													FAA3
				PDR11													DJP1
				PDR3													DSN1
				PDR8													RPR2
				PEA2													YAP5
				PEP5													FLO11
				PES4													YIR020C
				PET127													DAL1
				PET130													DAL4
				PET54													DAL2
				PEX27													MGA2
				PEX28													YPS6
				PEX34													HXT9
				PEX9													BUD19
				PGD1													ASG7
				PGK1													YJL169W
				PGM1													SET2
				PGU1													YJL163C
				PHD1													JJJ2
				PHO11													FMP33
				PHO23													FAR1
				PHO4													ROQ1
				PHO81													SPT10
				PIG1													MDV1
				PIL1													IME2
				PIR1													SET4
				PKP2													GSM1
				PLB1													YJL028W
				PLB3													PET130
				PMD1													NOP9
				PMT6													YJL007C
				PMU1													AVT1
				POG1													SAG1
				POT1													MET3
				POX1													TES1
				PPQ1													GEF1
				PPR1													ANB1
				PPT2													CYC1
				PRB1													OSM1
				PRI2													RAD7
				PRK1													KCH1
				PRM1													MNN14
				PRM2													YJR079W
				PRM3													JSN1
				PRM4													BUD4
				PRM5													FIP1
				PRM6													SFC1
				PRM8													YMR1
				PRP31													YJR120W
				PRP39													RSF2
				PRP46													YJR146W
				PRP5													HMS2
				PRR2													DAN1
				PRY2													YKL225W
				PRY3													MCH2
				PSA1													STE6
				PSD2													EAP1
				PTA1													MNN4
				PTC2													HYM1
				PTP3													COY1
				PTR2													STE3
				PTR3													PIR1
				PUF3													PIR3
				PUG1													YKL162C
				PUS2													APE2
				PUS5													GPM1
				PXR1													PGM1
				QDR1													HAP4
				QDR3													GFA1
				RAD16													APE1
				RAD30													HSL1
				RAD51													MTC2
				RAD54													YKL097C
				RAD7													YJU2
				RAM1													YKL091C
				RAT1													STB6
				RAX2													MMO1
				RCK1													PHD1
				RCO1													RGT1
				REB1													AIM26
				REC8													IXR1
				REX3													PAN3
				RFC3													CDC16
				RGA2													PRY2
				RGC1													DBP7
				RGD2													BCH2
				RGI2													SPO14
				RGM1													YKR033C
				RGS2													DAL80
				RGT1													KAE1
				RHO2													UTH1
				RIF2													LAS1
				RIM4													AIM29
				RIP1													ECM4
				RKM3													TGL4
				RMD6													SRL3
				RNH202													SRP40
				RNH203													PTR2
				RNH70													ESL2
				RNQ1													SIR1
				RNR3													FLO10
				RNR4													GEX2
				RNT1													MHT1
				ROF1													GTT2
				ROG3													JLP1
				ROQ1													AQY2
				ROT2													ENT4
				ROX1													SSA2
				RPH1													PUF3
				RPL14B													SPO75
				RPL22A													THI73
				RPL28													SSK1
				RPL36A													TEN1
				RPR2													PPR1
				RPS22B													AFB1
				RPS26B													YLR042C
				RRG1													YLR053C
				RRI2													SPT8
				RRN11													RPL22A
				RRN5													BMT6
				RRN6													RAX2
				RRT5													XDJ1
				RRT6													GIS3
				RSF2													ICT1
				RSN1													YLR108C
				RSR1													YLR111W
				RTC4													AVL9
				RTS2													YPS1
				RUP1													USB1
				RVS161													SLX4
				SAE3													RRN5
				SAG1													SMD3
				SAP155													STM1
				SAT4													RNH203
				SCO2													YLR162W
				SCP160													SHH4
				SCS2													PUS5
				SCS3													UPS2
				SCW4													SWI6
				SDD2													NCW2
				SDP1													TUB4
				SEC2													CRR1
				SED1													FRE1
				SEI1													YLR217W
				SER3													ADY4
				SET2													ECM22
				SET4													YEF3
				SFA1													YLR255C
				SFC1													HAP1
				SFL1													HSP60
				SGA1													PDR8
				SHE3													YCS4
				SHH3													PIG1
				SHH4													MCM5
				SHM1													SMD2
				SHO1													CTS1
				SHU1													YLR287C
				SIF2													ECM38
				SIM1													EXG1
				SIP18													ACO1
				SIR1													NMA1
				SKG6													JIP3
				SLU7													YLR334C
				SLX4													FKS1
				SMC2													KAP95
				SMC3													ORM2
				SMD2													ILV5
				SMD3													FBP1
				SMP1													CSR1
				SNF11													ART10
				SNF6													YLR400W
				SNG1													YLR402W
				SNL1													SEI1
				SNP1													YLR415C
				SNQ2													YLR416C
				SNT309													VPS36
				SNU56													ECM30
				SNU71													DIF1
				SNX4													LEU3
				SOA1													SST2
				SOK2													RIF2
				SOM1													FMP27
				SPB1													YLR462W
				SPG4													YML133C
				SPI1													ZDS2
				SPL2													YML089C
				SPO14													UFO1
				SPO23													IMD4
				SPO75													PRM6
				SPP2													PRP39
				SPP381													RRN11
				SPS1													TSA1
				SPS100													TRM12
				SPT10													MIX17
				SPT2													PLB1
				SPT7													SOK2
				SPT8													SPO20
				SRD1													PEX9
				SRL1													MAC1
				SRL3													MSN2
				SRO77													FAR3
				SRP40													YMR057C
				SSK1													FET3
				SSN3													KAR5
				SSN8													NAT4
				SSO2													SDD2
				SST2													RCO1
				STB6													ATP25
				STE13													MYO5
				STE2													SHH3
				STE3													YMR122C
				STE6													MSS11
				STM1													ALD2
				SUL1													DDR48
				SUM1													PAI3
				SUN4													SIP18
				SUT2													ECM5
				SWE1													RGM1
				SWH1													SSO2
				SWI4													ADD37
				SWI5													RPL36A
				SWI6													VTI1
				TAF12													CIK1
				TAM41													INP1
				TAT2													FSH2
				TAX4													PEP5
				TBS1													FUS2
				TCA17													RNT1
				TCO89													YHM2
				TDH1													GTO3
				TEA1													YMR265C
				TEC1													RSN1
				TEN1													YMR304C-A
				TES1													SCW10
				TFC1													FKS3
				TGL4													FET4
				THG1													YMR326C
				THI73													TOS6
				THI80													CLA4
				THO2													MRX6
				TIF4631													RFC3
				TIP1													PCL1
				TIP20													YNL285W
				TMA10													WSC2
				TMA108													PRM1
				TMC1													CAF120
				TOG1													SEC2
				TOM1													RTC4
				TOS1													LAP3
				TOS2													ELA1
				TOS6													YNL194C
				TOS8													CHS1
				TPO3													YNL179C
				TRE2													MDG1
				TRM12													ALF1
				TRS31													MFA2
				TSA1													YNL144C
				TUB4													YNL143C
				TYW3													MEP2
				UBC4													THO2
				UBC8													DCP2
				UBP13													MLS1
				UBP16													INP52
				UBP3													PHO23
				UBP9													RHO2
				UFO1													NIS1
				UGO1													SUN4
				UGX2													BOP3
				UIP3													SSN8
				ULI1													YNL019C
				UPC2													YNL017C
				UPS2													ATO2
				URA3													LRO1
				URN1													AGA1
				USB1													MNT4
				USE1													YNR071C
				UTH1													HXT17
				UTP22													MAN2
				UTR2													PAU6
				UTR5													HXT11
				VBA3													HPF1
				VHR1													FRE7
				VHS3													HRP1
				VMS1													RRI2
				VPS36													YOL106W
				VPS73													NDJ1
				VTI1													DUF1
				WSC2													ATG34
				WSC4													ATG19
				XDJ1													IRA2
				YAL004W													MIM1
				YAP1802													LAG2
				YAP3													TAT2
				YAP5													PLB3
				YAR009C													AUS1
				YAR053W													PET127
				YAR064W													DFG16
				YAT1													HMS1
				YBR053C													GLO4
				YBR138C													RAT1
				YBR190W													RSB1
				YBR220C													VHS3
				YBR225W													CYT1
				YBR241C													MSA1
				YCH1													RTS2
				YCL065W													YOR082C
				YCR061W													YVC1
				YCR064C													CMR2
				YCR102C													NUP1
				YCS4													RGS2
				YDL023C													INP53
				YDL071C													AFI1
				YDL129W													YOR131C
				YDL163W													RUP1
				YDL183C													YOR139C
				YDR034C-A													SFL1
				YDR042C													THI80
				YDR132C													GAC1
				YDR249C													DED1
				YDR278C													STE13
				YDR344C													HES1
				YDR442W													SRL1
				YDR445C													YOR248W
				YDR535C													TRE2
				YDR537C													YOR296W
				YEF1													FAA1
				YEF3													YOR318C
				YEL025C													FRT1
				YEL043W													TEA1
				YEL045C													TYE7
				YEL1													CIN1
				YER034W													CIR2
				YER079W													AMF1
				YER097W													FRE3
				YER137C													FRE5
				YER138W-A													YOR389W
				YER181C													DIP5
				YER188W													CLN2
				YFL063W													BBP1
				YFL064C													ATG41
				YFR006W													GYP5
				YGK1													CIN2
				YGL034C													FAS2
				YGL039W													FMP40
				YGL052W													FLC1
				YGL072C													PRM3
				YGL088W													YPL191C
				YGL102C													MF(ALPHA)1
				YGL118C													TCO89
				YGL159W													PPQ1
				YGL193C													PRM4
				YGL230C													KIP2
				YGR039W													PRP46
				YGR045C													PPT2
				YGR050C													NOP53
				YGR051C													FRK1
				YGR107W													HOS3
				YGR122W													YPL113C
				YGR139W													MOT1
				YGR151C													YPL080C
				YGR153W													HTC1
				YGR164W													MFM1
				YGR265W													DIG1
				YGR269W													SSN3
				YHI9													YPL025C
				YHL008C													PDH1
				YHM2													HAL1
				YHP1													ICL2
				YHR127W													REC8
				YHR145C													YPR015C
				YHR210C													YME1
				YHR212C													CCL1
				YHR217C													ATH1
				YIL054W													YPR027C
				YIL055C													ATG11
				YIL067C													YPR064W
				YIL141W													ROX1
				YIR020C													NVJ2
				YJL007C													ASR1
				YJL028W													SNT309
				YJL043W													DBF20
				YJL045W													RGC1
				YJL163C													CTF4
				YJL169W													MEP3
				YJL213W													KAR3
				YJR079W													YPR142C
				YJR120W													NOC4
				YJR146W													URN1
				YJU2													TPO3
				YKL091C													GDB1
				YKL097C													AQY1
				YKL162C													YPR195C
				YKL225W													YPR202W
				YKR033C													YPR203W
				YLR042C													PTA1
				YLR053C													CDC24
				YLR108C													CLN3
				YLR111W													CYC3
				YLR162W													MYO4
				YLR217W													DRS2
				YLR255C													FUN30
				YLR287C													YAL004W
				YLR326W													NUP60
				YLR334C													PAU7
				YLR400W													UIP3
				YLR402W													YAT1
				YLR415C													SWH1
				YLR416C													YAR053W
				YLR456W													YAR064W
				YLR462W													PHO11
				YME1													SRO77
				YML089C													BOI1
				YML133C													UBP13
				YMR057C													KIP1
				YMR1													YEL1
				YMR265C													IAI11
				YMR304C-A													MOH1
				YMR326C													MRPL16
				YNL017C													APL3
				YNL143C													FUS3
				YNL144C													RRN6
				YNL179C													PDR3
				YNL190W													DSF2
				YNL194C													CHS3
				YNL208W													SCO2
				YNL285W													RKM3
				YNR071C													FIG1
				YOL106W													QDR3
				YOR082C													FMP23
				YOR1													REB1
				YOR131C													YBR053C
				YOR139C													ORC2
				YOR248W													NRG2
				YOR296W													TIP1
				YOR318C													HSP26
				YOR389W													ECM33
				YPL025C													SPT7
				YPL080C													UBC4
				YPL113C													TEC1
				YPL191C													ARG3
				YPP1													TAX4
				YPR015C													SCP160
				YPR027C													PRY3
				YPR064W													SMC3
				YPR142C													NUP82
				YPR195C													TDH1
				YPR202W													AIM22
				YPR203W													YJL045W
				YPS1													YJL043W
				YPS6													NUP192
				YSY6													LOH1
				YVC1													SNX4
				ZDS2													YAR009C
				ZNF1													GIP2
				ZRG8													MIP6
